# Supplementary material for: The Importance of Tight f Basis Functions for Heavy p-Block Oxides and Halides: A Parallel With Tight d functions in the Second Row
Source: J Phys Chem A. 2023 Feb 28;127(9):2104–12. doi: 10.1021/acs.jpca.3c00544 (PMC10009808; doi:10.1021/acs.jpca.3c00544)
Supplement: Supplementary file 1 — jp3c00544_si_001.xlsx [file jp3c00544_si_001.xlsx]

## Sheet: cover sheet
Supporting information for:
The importance of tight f basis functions for heavy p-block oxides and halides: a parallel with tight d functions in the second row
by Nisha Mehta and Jan M. L. Martin
Dept. of Molecular Chemistry and Materials Science, Weizmann Institute of Science, 7610001 Reḥovot, Israel
Email: nisha.mehta@weizmann.ac.il
Email: gershom@weizmann.ac.il
Website: http://compchem.me

## Sheet: DFT_halogens
	Level of Theory: PW6B95
	aVTZ
			total energy			total energy of central artom				Energy difference	TAE (kcal/mol)
		clo4-NBO7-aVTZ.log	-761.699		atom_clo4-NBO7-aVTZ.log	-460.645			clo4-NBO7-aVTZ.log	-301.054	REF
		f:	0.00769		f:	0
		d:	0.29958		d:	0
		p:	0.03771		p:	0
		s:	0.00083		s:	0
		clo4-NBO7-aVT+dZ.log	-761.738	24.6639	atom_clo4-NBO7-aVT+dZ.log	-460.645	0		clo4-NBO7-aVT+dZ.log	-301.094	24.6639
		f:	0.00746		f:	0
		d:	0.35111		d:	0
		p:	0.0384		p:	0
		s:	0.00088		s:	0
		clo4-NBO7-aVTZ+1d.log	-761.736	23.2548	atom_clo4-NBO7-aVTZ+1d.log	-460.645	0		clo4-NBO7-aVTZ+1d.log	-301.092	23.2548
		f:	0.00747		f:	0
		d:	0.34868		d:	0
		p:	0.03852		p:	0
		s:	0.00088		s:	0
		clo4-NBO7-aVTZ+2d.log	-761.743	27.2483	atom_clo4-NBO7-aVTZ+2d.log	-460.645	0		clo4-NBO7-aVTZ+2d.log	-301.098	27.2483
		f:	0.00745		f:	0
		d:	0.35766		d:	0
		p:	0.03858		p:	0
		s:	0.00089		s:	0
		clo4-NBO7-aVTZ+1f.log	-761.7	0.555327	atom_clo4-NBO7-aVTZ+1f.log	-460.645	0		clo4-NBO7-aVTZ+1f.log	-301.055	0.555327
		f:	0.0081		f:	0
		d:	0.29938		d:	0
		p:	0.03771		p:	0
		s:	0.00083		s:	0
		clo4-NBO7-aVTZ+2d1f.log	-761.743	27.8216	atom_clo4-NBO7-aVTZ+2d1f.log	-460.645	0		clo4-NBO7-aVTZ+2d1f.log	-301.099	27.8216
		f:	0.00783		f:	0
		d:	0.35744		d:	0
		p:	0.03858		p:	0
		s:	0.00089		s:	0
		clo4-NBO7-awCVTZ.log	-761.746	29.3741	atom_clo4-NBO7-awCVTZ.log	-460.647	1.35716		clo4-NBO7-awCVTZ.log	-301.099	28.0169
		f:	0.00795		f:	0
		d:	0.35688		d:	0
		p:	0.03969		p:	0
		s:	0.00083		s:	0
		bro4-NBO7-aVTZ-PP.log	-718.341	REF	atom_bro4-NBO7-aVTZ-PP.log	-417.296			bro4-NBO7-aVTZ-PP.log	-301.045	REF
		f:	0.01676		f:	0
		d:	0.1447		d:	0
		p:	0.02403		p:	0
		s:	0.00027		s:	0
		bro4-NBO7-aVTZ-PP+1d.log	-718.348	4.3615	atom_bro4-NBO7-aVTZ-PP+1d.log	-417.301	3.07611		bro4-NBO7-aVTZ-PP+1d.log	-301.047	1.28539
		f:	0.01688		f:	0
		d:	0.14745		d:	0
		p:	0.02415		p:	0
		s:	0.00027		s:	0
		bro4-NBO7-aVTZ-PP+2d.log	-718.354	8.21465	atom_bro4-NBO7-aVTZ-PP+2d.log	-417.307	7.17949		bro4-NBO7-aVTZ-PP+2d.log	-301.047	1.03516
		f:	0.01695		f:	0
		d:	0.14808		d:	0
		p:	0.02412		p:	0
		s:	0.00027		s:	0
		bro4-NBO7-aVTZ-PP+1f.log	-718.343	1.44006	atom_bro4-NBO7-aVTZ-PP+1f.log	-417.296	0		bro4-NBO7-aVTZ-PP+1f.log	-301.047	1.44006
		f:	0.01843		f:	0
		d:	0.14421		d:	0
		p:	0.02406		p:	0
		s:	0.00028		s:	0
		bro4-NBO7-aVTZ-PP+2d1f.log	-718.356	9.69704	atom_bro4-NBO7-aVTZ-PP+2d1f.log	-417.307	7.17949		bro4-NBO7-aVTZ-PP+2d1f.log	-301.049	2.51755
		f:	0.01862		f:	0
		d:	0.14765		d:	0
		p:	0.02415		p:	0
		s:	0.00028		s:	0
		bro4-NBO7-aVTZ-PP+2f.log	-718.343	1.52231	atom_bro4-NBO7-aVTZ-PP+2f.log	-417.296	0		bro4-NBO7-aVTZ-PP+2f.log	-301.048	1.52231
		f:	0.01865		f:	0
		d:	0.14421		d:	0
		p:	0.02406		p:	0
		s:	0.00028		s:	0
		bro4-NBO7-aVTZ-PP+2d2f.log	-718.356	9.77718	atom_bro4-NBO7-aVTZ-PP+2d2f.log	-417.307	7.17949		bro4-NBO7-aVTZ-PP+2d2f.log	-301.049	2.59769
		f:	0.01886		f:	0
		d:	0.1476		d:	0
		p:	0.02415		p:	0
		s:	0.00028		s:	0
		bro4-NBO7-awCVTZ-PP.log	-718.358	10.481	atom_bro4-NBO7-awCVTZ-PP.log	-417.308	7.73303		bro4-NBO7-awCVTZ-PP.log	-301.05	2.74795
		f:	0.01861		f:	0
		d:	0.14691		d:	0
		p:	0.02553		p:	0
		s:	0.00035		s:	0
		io4-NBO7-aVTZ-PP.log	-597.073	REF	atom_io4-NBO7-aVTZ-PP.log	-295.984			io4-NBO7-aVTZ-PP.log	-301.089	REF
		f:	0.04159		f:	0
		d:	0.08633		d:	0
		p:	0.01572		p:	0
		s:	0.00051		s:	0
		io4-NBO7-aVTZ-PP+1d.log	-597.073	0.156333	atom_io4-NBO7-aVTZ-PP+1d.log	-295.984	0.142005		io4-NBO7-aVTZ-PP+1d.log	-301.089	0.0143286
		f:	0.04184		f:	0
		d:	0.0883		d:	0
		p:	0.01581		p:	0
		s:	0.00051		s:	0
		io4-NBO7-aVTZ-PP+2d.log	-597.073	0.409865	atom_io4-NBO7-aVTZ-PP+2d.log	-295.984	0.270291		io4-NBO7-aVTZ-PP+2d.log	-301.089	0.139574
		f:	0.04199		f:	0
		d:	0.08959		d:	0
		p:	0.01587		p:	0
		s:	0.00051		s:	0
		io4-NBO7-aVTZ-PP+1f.log	-597.086	8.23734	atom_io4-NBO7-aVTZ-PP+1f.log	-295.984	0		io4-NBO7-aVTZ-PP+1f.log	-301.102	8.23734
		f:	0.05724		f:	0
		d:	0.08405		d:	0
		p:	0.01566		p:	0
		s:	0.00052		s:	0
		io4-NBO7-aVTZ-PP+2d1f.log	-597.087	8.66137	atom_io4-NBO7-aVTZ-PP+2d1f.log	-295.984	0.270291		io4-NBO7-aVTZ-PP+2d1f.log	-301.102	8.39108
		f:	0.05758		f:	0
		d:	0.08741		d:	0
		p:	0.01584		p:	0
		s:	0.00052		s:	0
		io4-NBO7-aVTZ-PP+2f.log	-597.093	12.4324	atom_io4-NBO7-aVTZ-PP+2f.log	-295.984	0		io4-NBO7-aVTZ-PP+2f.log	-301.109	12.4324
		f:	0.07169		f:	0
		d:	0.08309		d:	0
		p:	0.01566		p:	0
		s:	0.00054		s:	0
		io4-NBO7-aVTZ-PP+2d2f.log	-597.093	12.8499	atom_io4-NBO7-aVTZ-PP+2d2f.log	-295.984	0.270291		io4-NBO7-aVTZ-PP+2d2f.log	-301.109	12.5796
		f:	0.07199		f:	0
		d:	0.08642		d:	0
		p:	0.01587		p:	0
		s:	0.00054		s:	0
		io4-NBO7-awCVTZ-PP.log	-597.095	14.0268	atom_io4-NBO7-awCVTZ-PP.log	-295.985	0.847111		io4-NBO7-awCVTZ-PP.log	-301.11	13.1797
		f:	0.07157		f:	0
		d:	0.08586		d:	0
		p:	0.01755		p:	0
		s:	0.00057		s:	0
		ato4-NBO7-aVTZ-PP.log	-563.744		atom_ato4-NBO7-aVTZ-PP.log	-262.714			ato4-NBO7-aVTZ-PP.log	-301.03	REF
		f:	0.04682		f:	0
		d:	0.04287		d:	0
		p:	0.01002		p:	0
		s:	0		s:	0
		ato4-NBO7-aVTZ-PP+1d.log	-563.744	0.0595281	atom_ato4-NBO7-aVTZ-PP+1d.log	-262.714	0.00280183		ato4-NBO7-aVTZ-PP+1d.log	-301.03	0.0567262
		f:	0.04707		f:	0
		d:	0.04467		d:	0
		p:	0.01014		p:	0
		s:	0		s:	0
		ato4-NBO7-aVTZ-PP+2d.log	-563.745	0.295693	atom_ato4-NBO7-aVTZ-PP+2d.log	-262.714	0.100299		ato4-NBO7-aVTZ-PP+2d.log	-301.031	0.195394
		f:	0.04709		f:	0
		d:	0.04524		d:	0
		p:	0.01017		p:	0
		s:	0		s:	0
		ato4-NBO7-aVTZ-PP+1f.log	-563.759	9.41647	atom_ato4-NBO7-aVTZ-PP+1f.log	-262.714	0		ato4-NBO7-aVTZ-PP+1f.log	-301.045	9.41647
		f:	0.06798		f:	0
		d:	0.04117		d:	0
		p:	0.01011		p:	0
		s:	0		s:	0
		ato4-NBO7-aVTZ-PP+2d1f.log	-563.76	9.68171	atom_ato4-NBO7-aVTZ-PP+2d1f.log	-262.714	0.100299		ato4-NBO7-aVTZ-PP+2d1f.log	-301.046	9.58141
		f:	0.06811		f:	0
		d:	0.04357		d:	0
		p:	0.01026		p:	0
		s:	0		s:	0
		ato4-NBO7-aVTZ-PP+2f.log	-563.763	11.4963	atom_ato4-NBO7-aVTZ-PP+2f.log	-262.714	0		ato4-NBO7-aVTZ-PP+2f.log	-301.049	11.4963
		f:	0.07695		f:	0
		d:	0.04087		d:	0
		p:	0.01011		p:	0
		s:	0		s:	0
		ato4-NBO7-aVTZ-PP+2d2f.log	-563.763	11.7656	atom_ato4-NBO7-aVTZ-PP+2d2f.log	-262.714	0.100299		ato4-NBO7-aVTZ-PP+2d2f.log	-301.049	11.6653
		f:	0.07707		f:	0
		d:	0.0433		d:	0
		p:	0.01026		p:	0
		s:	0		s:	0
		ato4-NBO7-awCVTZ-PP.log	-563.766	13.3819	atom_ato4-NBO7-awCVTZ-PP.log	-262.715	0.760044		ato4-NBO7-awCVTZ-PP.log	-301.05	12.6219
		f:	0.07686		f:	0
		d:	0.04318		d:	0
		p:	0.01101		p:	0
		s:	0.00043		s:	0

## Sheet: DFT_halogens_FREQUENCIES
Level of theory: PW6B95
			frequencies (cm-1)								intensities (km/mol)
awCVTZ - aVTZ		ClO4-
freq	inten		AVTZ	+1d	+2d1f	+2d	awCVTZ
22.6		e	435.3	454.3	458.3	457.5	457.9				AVTZ	+1d	+2d1f	+2d	awCVTZ
29.2		t_2	602.9	627.4	632.4	631.5	632.1				0	0	0	0	0
48.9		a_1	916.4	957.7	965.3	964.8	965.3				20.52	21.65	21.7	21.79	21.64
46.7	31.7	t_2	1094.8	1135.3	1142	1142	1141.5				0	0	0	0	0
-0.0198		r_e (Å)	1.4622	1.4457	1.4423	1.443	1.4424				359.5	386.1	391	390.7	391.2
		BrO4-
			aVTZ-PP	1d	1f	2d1f	2d2f	2d	2f	awCVTZ	aVTZ-PP	1d	1f	2d1f	2d2f	2d	2f	awCVTZ
2.4	-2.2	e	325.9	326.5	327.4	328	328.1	326.4	327.5	328.3	0	0	0	0	0	0	0	0
2.3	-2.1	t_2	417.6	418.5	418.8	419.7	419.7	418.5	418.9	419.9	39.91	40.12	39.76	39.91	39.89	40.09	39.74	39.94
3.6	-3.4	a_1	831.4	833.7	832.8	834.7	834.8	833.3	832.9	835	0	0	0	0	0	0	0	0
3.5	-3.5	t_2	906.3	908.7	907.7	909.7	909.8	908.3	907.9	909.8	185.5	186	185.6	186.2	186.2	186.1	185.6	186.3
-0.0034	0.0029	r_e (Å)	1.6179	1.617	1.6159	1.615	1.6149	1.6171	1.6158	1.6145
		IO4-
			aVTZ-PP	1d	1f	2d	2d2f	2f	awCVTZ		aVTZ-PP	1d	1f	2d	2d2f	2f	awCVTZ
7		e	255.7	255.7	260.6	255.9	262.6	262.6	262.7		0	0	0	0	0	0	0		-4.9
4		t_2	313.9	314	316.7	314.1	317.9	317.7	317.9		53.14	53.17	52.4	53.17	52.2	52.19	52.32		-2.8
10.8		a_1	805.5	805.5	811.9	805.7	815.5	815.4	816.3		0	0	0	0	0	0	0		-6.4
12.8	3.2	t_2	855.7	855.6	863.9	855.8	868.6	868.6	868.5		136.4	136.3	138	136.4	139.5	139.5	139.6		-8.2
-0.0164		r_e (Å)	1.7888	1.7888	1.7785	1.7887	1.7734	1.7736	1.7724
		AtO4-
			aVTZ-PP	+1d	+1f	+2d	+2f	awCVTZ			aVTZ-PP	+1d	+1f	+2d	+2f	awCVTZ
5.3		e	214.9	214.9	219.5	215	220.2	220.2			0	0	0	0	0	0
1.9		t_2	246.8	246.9	248.3	246.9	248.5	248.7			51.05	51.06	50.25	51.06	50.2	50.43
9		a_1	728.6	728.5	734.8	728.6	736.3	737.6			0	0	0	0	0	0
9.8	3.66	t_2	738.7	738.6	746.3	738.8	748.1	748.5			95.71	95.7	98.16	95.73	98.81	99.37
-0.0193		r_e (Å)	1.9038	1.9038	1.8892	1.9036	1.8865	1.8845
				bro4-NBO7-aVTZ-PP.log:			1.6179		io4-NBO7-aVTZ-PP.log:		1.7888
				bro4-NBO7-aVTZ-PP+1d.log:			1.617		io4-NBO7-aVTZ-PP+1d.log:		1.7888
				bro4-NBO7-aVTZ-PP+1f.log:			1.6159		io4-NBO7-aVTZ-PP+1f.log:		1.7785
				bro4-NBO7-aVTZ-PP+2d1f.log:			1.615		io4-NBO7-aVTZ-PP+2d.log:		1.7887
				bro4-NBO7-aVTZ-PP+2d2f.log:			1.6149		io4-NBO7-aVTZ-PP+2d2f.log:		1.7734
				bro4-NBO7-aVTZ-PP+2d.log:			1.6171		io4-NBO7-aVTZ-PP+2f.log:		1.7736
				bro4-NBO7-aVTZ-PP+2f.log:			1.6158		io4-NBO7-awCVTZ-PP.log:		1.7724
				bro4-NBO7-awCVTZ-PP.log:			1.6145
					aVTZ	+1d	2d1f	+2d	awCVTZ
clo4-NBO7-aVTZ+1d.log:					1.4622	1.4457	1.4423	1.443	1.4424
clo4-NBO7-aVTZ+2d1f.log:
clo4-NBO7-aVTZ+2d.log:
clo4-NBO7-aVTZ.log:
clo4-NBO7-awCVTZ.log:

## Sheet: DFT_chalcogens
Level of theory: PW6B95
			Total energy and NBO population			Total energy of the central atom and NBO population				energy difference	change in TAE (kcal/mol)
		so3-NBO7-aVTZ.log	-624.479		atom_so3-NBO7-aVTZ.log	-398.441			so3-NBO7-aVTZ.log	-226.039	REF
		f:	0.01041		f:	0.00172
		d:	0.1825		d:	0.00266
		p:	0.02383		p:	0.00486
		s:	0.00035		s:	0.00035
		so3-NBO7-aVT+dZ.log	-624.505		atom_so3-NBO7-aVT+dZ.log	-398.441			so3-NBO7-aVT+dZ.log	-226.064	16.2122
		f:	0.01034		f:	0.00172
		d:	0.21619		d:	0.00278
		p:	0.02387		p:	0.00484
		s:	0.00036		s:	0.00035
		so3-NBO7-aVTZ+1d.log	-624.504		atom_so3-NBO7-aVTZ+1d.log	-398.441			so3-NBO7-aVTZ+1d.log	-226.063	15.4326
		f:	0.01031		f:	0.00172
		d:	0.21366		d:	0.00276
		p:	0.02397		p:	0.00486
		s:	0.00036		s:	0.00035
		so3-NBO7-aVTZ+2d.log	-624.508		atom_so3-NBO7-aVTZ+2d.log	-398.441			so3-NBO7-aVTZ+2d.log	-226.067	17.9373
		f:	0.01031		f:	0.00172
		d:	0.21955		d:	0.00279
		p:	0.02394		p:	0.00484
		s:	0.00036		s:	0.00035
		so3-NBO7-aVTZ+1f.log	-624.48		atom_so3-NBO7-aVTZ+1f.log	-398.441			so3-NBO7-aVTZ+1f.log	-226.039	0.529554
		f:	0.0106		f:	0.00174
		d:	0.18233		d:	0.00268
		p:	0.02382		p:	0.00484
		s:	0.00035		s:	0.00035
		so3-NBO7-aVTZ+2d1f.log	-624.509		atom_so3-NBO7-aVTZ+2d1f.log	-398.441			so3-NBO7-aVTZ+2d1f.log	-226.068	18.4899
		f:	0.01047		f:	0.00174
		d:	0.2194		d:	0.00278
		p:	0.02394		p:	0.00484
		s:	0.00036		s:	0.00035
		so3-NBO7-aWCVTZ.log	-624.511		atom_so3-NBO7-aWCVTZ.log	-398.443			so3-NBO7-aWCVTZ.log	-226.068	18.4865
		f:	0.01026		f:	0.00174
		d:	0.21919		d:	0.00278
		p:	0.02563		p:	0.00478
		s:	0.00045		s:	0.00036
		seo3-NBO7-aVTZ-PP.log	-599.378		atom_seo3-NBO7-aVTZ-PP.log	-373.455			seo3-NBO7-aVTZ-PP.log	-225.923	REF
		f:	0.01561		f:	0.00226
		d:	0.07922		d:	0.00195
		p:	0.01683		p:	0.00456
		s:	0.0006		s:	0.00013
		seo3-NBO7-aVTZ-PP+1d.log	-599.383		atom_seo3-NBO7-aVTZ-PP+1d.log	-373.459			seo3-NBO7-aVTZ-PP+1d.log	-225.924	0.702998
		f:	0.01568		f:	0.00224
		d:	0.08117		d:	0.00198
		p:	0.01685		p:	0.0045
		s:	0.00061		s:	0.00012
		seo3-NBO7-aVTZ-PP+2d.log	-599.39		atom_seo3-NBO7-aVTZ-PP+2d.log	-373.466			seo3-NBO7-aVTZ-PP+2d.log	-225.924	0.416184
		f:	0.01573		f:	0.00224
		d:	0.08183		d:	0.00196
		p:	0.01687		p:	0.0045
		s:	0.00061		s:	0.00012
		seo3-NBO7-aVTZ-PP+1f.log	-599.379		atom_seo3-NBO7-aVTZ-PP+1f.log	-373.455			seo3-NBO7-aVTZ-PP+1f.log	-225.925	1.02614
		f:	0.01641		f:	0.0023
		d:	0.07896		d:	0.00197
		p:	0.01683		p:	0.0045
		s:	0.00059		s:	0.00013
		seo3-NBO7-aVTZ-PP+2f.log	-599.38		atom_seo3-NBO7-aVTZ-PP+2f.log	-373.455			seo3-NBO7-aVTZ-PP+2f.log	-225.925	1.07976
		f:	0.01657		f:	0.00228
		d:	0.07895		d:	0.00197
		p:	0.01684		p:	0.00449
		s:	0.00059		s:	0.00013
		seo3-NBO7-aVTZ-PP+2d1f.log	-599.392		atom_seo3-NBO7-aVTZ-PP+2d1f.log	-373.466			seo3-NBO7-aVTZ-PP+2d1f.log	-225.926	1.4687
		f:	0.01656		f:	0.00228
		d:	0.0816		d:	0.00197
		p:	0.01686		p:	0.00448
		s:	0.00061		s:	0.00012
		seo3-NBO7-aVTZ-PP+2d2f.log	-599.392		atom_seo3-NBO7-aVTZ-PP+2d2f.log	-373.466			seo3-NBO7-aVTZ-PP+2d2f.log	-225.926	1.52159
		f:	0.0167		f:	0.00228
		d:	0.0816		d:	0.00196
		p:	0.01686		p:	0.00448
		s:	0.0006		s:	0.00012
		seo3-NBO7-awCVTZ-PP.log	-599.393		atom_seo3-NBO7-awCVTZ-PP.log	-373.467			seo3-NBO7-awCVTZ-PP.log	-225.926	1.68601
		f:	0.01642		f:	0.00226
		d:	0.08115		d:	0.00196
		p:	0.01852		p:	0.0044
		s:	0.00065		s:	0.00012
		Teo3-NBO7-aVTZ-PP.log	-494.025		atom_Teo3-NBO7-aVTZ-PP.log	-268.148			Teo3-NBO7-aVTZ-PP.log	-225.877	REF
		f:	0.02559		f:	0.00336
		d:	0.05006		d:	0.00202
		p:	0.01072		p:	0.00388
		s:	0.0006		s:	0.00013
		Teo3-NBO7-aVTZ-PP+1d.log	-494.026		atom_Teo3-NBO7-aVTZ-PP+1d.log	-268.149			Teo3-NBO7-aVTZ-PP+1d.log	-225.877	0.0380227
		f:	0.02565		f:	0.00336
		d:	0.05135		d:	0.00201
		p:	0.01068		p:	0.00388
		s:	0.00061		s:	0.00013
		Teo3-NBO7-aVTZ-PP+2d.log	-494.026		atom_Teo3-NBO7-aVTZ-PP+2d.log	-268.149			Teo3-NBO7-aVTZ-PP+2d.log	-225.877	0.0594678
		f:	0.02571		f:	0.00336
		d:	0.05213		d:	0.00201
		p:	0.0107		p:	0.00388
		s:	0.00062		s:	0.00013
		Teo3-NBO7-aVTZ-PP+1f.log	-494.032		atom_Teo3-NBO7-aVTZ-PP+1f.log	-268.148			Teo3-NBO7-aVTZ-PP+1f.log	-225.884	4.24725
		f:	0.03232		f:	0.00355
		d:	0.0494		d:	0.00201
		p:	0.01068		p:	0.00379
		s:	0.0006		s:	0.00013
		Teo3-NBO7-aVTZ-PP+2f.log	-494.035		atom_Teo3-NBO7-aVTZ-PP+2f.log	-268.148			Teo3-NBO7-aVTZ-PP+2f.log	-225.886	5.84674
		f:	0.03758		f:	0.00366
		d:	0.04922		d:	0.00198
		p:	0.01069		p:	0.00378
		s:	0.00061		s:	0.00013
		Teo3-NBO7-aVTZ-PP+2d1f.log	-494.033		atom_Teo3-NBO7-aVTZ-PP+2d1f.log	-268.149			Teo3-NBO7-aVTZ-PP+2d1f.log	-225.884	4.32505
		f:	0.03243		f:	0.00355
		d:	0.05145		d:	0.002
		p:	0.01068		p:	0.00379
		s:	0.00062		s:	0.00013
		Teo3-NBO7-aVTZ-PP+2d2f.log	-494.036		atom_Teo3-NBO7-aVTZ-PP+2d2f.log	-268.149			Teo3-NBO7-aVTZ-PP+2d2f.log	-225.887	5.92177
		f:	0.03764		f:	0.00366
		d:	0.05125		d:	0.00198
		p:	0.01066		p:	0.00378
		s:	0.00062		s:	0.00013
		Teo3-NBO7-aWCVTZ-PP.log	-494.038		atom_Teo3-NBO7-aWCVTZ-PP.log	-268.15			Teo3-NBO7-aWCVTZ-PP.log	-225.888	6.77429
		f:	0.03743		f:	0.00357
		d:	0.05097		d:	0.00195
		p:	0.01199		p:	0.00374
		s:	0.00068		s:	0.00012
		poo3-NBO7-aVTZ-PP.log	-463.705		atom_poo3-NBO7-aVTZ-PP.log	-237.905			poo3-NBO7-aVTZ-PP.log	-225.801	REF
		f:	0.026		f:	0.00382
		d:	0.02453		d:	0.00146
		p:	0.00806		p:	0.0038
		s:	1e-05		s:	0.00019
		poo3-NBO7-aVTZ-PP+1d.log	-463.705		atom_poo3-NBO7-aVTZ-PP+1d.log	-237.905			poo3-NBO7-aVTZ-PP+1d.log	-225.801	0.0387217
		f:	0.02606		f:	0.00382
		d:	0.02557		d:	0.00145
		p:	0.00803		p:	0.00379
		s:	0.00045		s:	0.00019
		poo3-NBO7-aVTZ-PP+2d.log	-463.706		atom_poo3-NBO7-aVTZ-PP+2d.log	-237.905			poo3-NBO7-aVTZ-PP+2d.log	-225.801	0.099998
		f:	0.02608		f:	0.00382
		d:	0.02587		d:	0.00145
		p:	0.00803		p:	0.0038
		s:	0.00046		s:	0.00019
		poo3-NBO7-aVTZ-PP+1f.log	-463.713		atom_poo3-NBO7-aVTZ-PP+1f.log	-237.905			poo3-NBO7-aVTZ-PP+1f.log	-225.809	4.83484
		f:	0.03503		f:	0.00418
		d:	0.02401		d:	0.00145
		p:	0.00804		p:	0.0037
		s:	0.00047		s:	0.00019
		poo3-NBO7-aVTZ-PP+2f.log	-463.715		atom_poo3-NBO7-aVTZ-PP+2f.log	-237.905			poo3-NBO7-aVTZ-PP+2f.log	-225.81	5.70051
		f:	0.03874		f:	0.00425
		d:	0.02398		d:	0.00145
		p:	0.00803		p:	0.00369
		s:	0.00046		s:	0.00019
		poo3-NBO7-aVTZ-PP+2d1f.log	-463.714		atom_poo3-NBO7-aVTZ-PP+2d1f.log	-237.905			poo3-NBO7-aVTZ-PP+2d1f.log	-225.809	4.93565
		f:	0.03506		f:	0.00418
		d:	0.02537		d:	0.00146
		p:	0.00803		p:	0.0037
		s:	0.00048		s:	0.00019
		poo3-NBO7-aVTZ-PP+2d2f.log	-463.715		atom_poo3-NBO7-aVTZ-PP+2d2f.log	-237.905			poo3-NBO7-aVTZ-PP+2d2f.log	-225.81	5.80142
		f:	0.03878		f:	0.00425
		d:	0.0253		d:	0.00146
		p:	0.00803		p:	0.00368
		s:	0.00048		s:	0.00019
		poo3-NBO7-awcvtz-PP.log	-463.718		atom_poo3-NBO7-awcvtz-PP.log	-237.906			poo3-NBO7-awcvtz-PP.log	-225.812	6.8952
		f:	0.03862		f:	0.00407
		d:	0.02512		d:	0.00143
		p:	0.00856		p:	0.0037
		s:	0.00048		s:	0.00017

## Sheet: DFT_pnictogens
Level of theory: PW6B95
			total energy		total energy of central atom					energy difference	change in TAE
		PF5-NBO7-aVTZ.log	-841.752		atom_PF5-NBO7-aVTZ.log	-341.558			PF5-NBO7-aVTZ.log	-500.194	REF
		f:	0.01578		f:	0
		d:	0.12804		d:	0
		p:	0.02236		p:	0
		s:	0.00337		s:	0.00076
		PF5-NBO7-aVT+dZ.log	-841.769		atom_PF5-NBO7-aVT+dZ.log	-341.558			PF5-NBO7-aVT+dZ.log	-500.211	11.013
		f:	0.01558		f:	0
		d:	0.14792		d:	0
		p:	0.02245		p:	0
		s:	0.00338		s:	0.00076
		PF5-NBO7-aVTZ+1d.log	-841.768		atom_PF5-NBO7-aVTZ+1d.log	-341.558			PF5-NBO7-aVTZ+1d.log	-500.21	10.4392
		f:	0.01551		f:	0
		d:	0.14653		d:	0
		p:	0.0225		p:	0
		s:	0.00339		s:	0.00076
		PF5-NBO7-aVTZ+2d.log	-841.771		atom_PF5-NBO7-aVTZ+2d.log	-341.558			PF5-NBO7-aVTZ+2d.log	-500.213	12.1148
		f:	0.01553		f:	0
		d:	0.1502		d:	0
		p:	0.02247		p:	0
		s:	0.0034		s:	0.00076
		PF5-NBO7-aVTZ+1f.log	-841.753		atom_PF5-NBO7-aVTZ+1f.log	-341.558			PF5-NBO7-aVTZ+1f.log	-500.195	0.899898
		f:	0.01613		f:	0
		d:	0.12793		d:	0
		p:	0.02236		p:	0
		s:	0.00336		s:	0.00076
		PF5-NBO7-aVTZ+2d1f.log	-841.773		atom_PF5-NBO7-aVTZ+2d1f.log	-341.558			PF5-NBO7-aVTZ+2d1f.log	-500.214	13.0192
		f:	0.01586		f:	0
		d:	0.15009		d:	0
		p:	0.02247		p:	0
		s:	0.0034		s:	0.00076
		PF5-NBO7-awcvtz.log	-841.775		atom_PF5-NBO7-awcvtz.log	-341.561			PF5-NBO7-awcvtz.log	-500.214	12.917
		f:	0.0154		f:	0
		d:	0.1497		d:	0
		p:	0.02451		p:	0
		s:	0.00398		s:	0.0008
		AsF5-NBO7-aVTZ-PP.log	-832.78		atom_AsF5-NBO7-aVTZ-PP.log	-332.716			AsF5-NBO7-aVTZ-PP.log	-500.064	REF
		f:	0.01825		f:	0
		d:	0.0508		d:	0.00025
		p:	0.02006		p:	0
		s:	0.00288		s:	0.00028
		AsF5-NBO7-aVTZ-PP+1d.log	-832.785		atom_AsF5-NBO7-aVTZ-PP+1d.log	-332.72			AsF5-NBO7-aVTZ-PP+1d.log	-500.065	0.345018
		f:	0.01831		f:	0
		d:	0.05221		d:	0.00025
		p:	0.02004		p:	0
		s:	0.00288		s:	0.00028
		AsF5-NBO7-aVTZ-PP+2d.log	-832.791		atom_AsF5-NBO7-aVTZ-PP+2d.log	-332.727			AsF5-NBO7-aVTZ-PP+2d.log	-500.064	-0.203954
		f:	0.01835		f:	0
		d:	0.05278		d:	0.00025
		p:	0.02006		p:	0
		s:	0.00288		s:	0.00028
		AsF5-NBO7-aVTZ-PP+1f.log	-832.782		atom_AsF5-NBO7-aVTZ-PP+1f.log	-332.716			AsF5-NBO7-aVTZ-PP+1f.log	-500.067	1.51237
		f:	0.01941		f:	0
		d:	0.05066		d:	0.00025
		p:	0.02008		p:	0
		s:	0.00287		s:	0.00028
		AsF5-NBO7-aVTZ-PP+2d1f.log	-832.794		atom_AsF5-NBO7-aVTZ-PP+2d1f.log	-332.727			AsF5-NBO7-aVTZ-PP+2d1f.log	-500.066	1.34769
		f:	0.01954		f:	0
		d:	0.05261		d:	0.00025
		p:	0.02007		p:	0
		s:	0.00288		s:	0.00028
		AsF5-NBO7-aVTZ-PP+2f.log	-832.783		atom_AsF5-NBO7-aVTZ-PP+2f.log	-332.716			AsF5-NBO7-aVTZ-PP+2f.log	-500.067	1.57781
		f:	0.01954		f:	0
		d:	0.05065		d:	0.00025
		p:	0.02008		p:	0
		s:	0.00287		s:	0.00028
		AsF5-NBO7-aVTZ-PP+2d2f.log	-832.794		atom_AsF5-NBO7-aVTZ-PP+2d2f.log	-332.727			AsF5-NBO7-aVTZ-PP+2d2f.log	-500.067	1.41194
		f:	0.01967		f:	0
		d:	0.0526		d:	0.00025
		p:	0.02008		p:	0
		s:	0.00288		s:	0.00028
		AsF5-NBO7-aWCVTZ-PP.log	-832.795		atom_AsF5-NBO7-aWCVTZ-PP.log	-332.728			AsF5-NBO7-aWCVTZ-PP.log	-500.067	1.84415
		f:	0.0192		f:	0
		d:	0.05211		d:	0.00025
		p:	0.0223		p:	0
		s:	0.00321		s:	0.00025
		SbF5-NBO7-aVTZ-PP.log	-740.409		atom_SbF5-NBO7-aVTZ-PP.log	-240.358			SbF5-NBO7-aVTZ-PP.log	-500.051	REF
		f:	0.02283		f:	0
		d:	0.02782		d:	0.0006
		p:	0.01326		p:	0
		s:	0.00249		s:	0.00024
		SbF5-NBO7-aVTZ-PP+1d.log	-740.41		atom_SbF5-NBO7-aVTZ-PP+1d.log	-240.359			SbF5-NBO7-aVTZ-PP+1d.log	-500.051	0.00852283
		f:	0.0228		f:	0
		d:	0.02876		d:	0.0006
		p:	0.01325		p:	0
		s:	0.00249		s:	0.00024
		SbF5-NBO7-aVTZ-PP+2d.log	-740.41		atom_SbF5-NBO7-aVTZ-PP+2d.log	-240.359			SbF5-NBO7-aVTZ-PP+2d.log	-500.051	-0.0319653
		f:	0.02281		f:	0
		d:	0.02916		d:	0.0006
		p:	0.01327		p:	0
		s:	0.00249		s:	0.00024
		SbF5-NBO7-aVTZ-PP+1f.log	-740.418		atom_SbF5-NBO7-aVTZ-PP+1f.log	-240.358			SbF5-NBO7-aVTZ-PP+1f.log	-500.06	5.41408
		f:	0.03014		f:	0
		d:	0.02736		d:	0.0006
		p:	0.01318		p:	0
		s:	0.00249		s:	0.00024
		SbF5-NBO7-aVTZ-PP+2d1f.log	-740.418		atom_SbF5-NBO7-aVTZ-PP+2d1f.log	-240.359			SbF5-NBO7-aVTZ-PP+2d1f.log	-500.06	5.47233
		f:	0.03018		f:	0
		d:	0.02831		d:	0.0006
		p:	0.01318		p:	0
		s:	0.0025		s:	0.00024
		SbF5-NBO7-aVTZ-PP+2f.log	-740.421		atom_SbF5-NBO7-aVTZ-PP+2f.log	-240.358			SbF5-NBO7-aVTZ-PP+2f.log	-500.062	7.09598
		f:	0.03437		f:	0
		d:	0.02721		d:	0.0006
		p:	0.0132		p:	0
		s:	0.0025		s:	0.00024
		SbF5-NBO7-aVTZ-PP+2d2f.log	-740.421		atom_SbF5-NBO7-aVTZ-PP+2d2f.log	-240.359			SbF5-NBO7-aVTZ-PP+2d2f.log	-500.062	7.08908
		f:	0.03446		f:	0
		d:	0.02847		d:	0.0006
		p:	0.0132		p:	0
		s:	0.00251		s:	0.00024
		SbF5-NBO7-awcvtz-pp.log	-740.426		atom_SbF5-NBO7-awcvtz-pp.log	-240.36			SbF5-NBO7-awcvtz-pp.log	-500.066	9.21731
		f:	0.03407		f:	0
		d:	0.02811		d:	0.0006
		p:	0.01565		p:	0
		s:	0.0026		s:	0.00023

## Sheet: XYZ_coord
	Level of theory: PW6B95-D3(BJ)/def2-QZVPP
	ClO4-				SO3:				PF5:				KrF6:
	O 0.832137 0.832137 0.832137				S 0.000045 0.000128 -0.000036				P 0.000001 0.000001 -0.000068				Kr 0.000000 0.000000 0.000000
	Cl 0.000000 0.000000 0.000000				O -1.158335 0.812152 0.000024				F -1.575122 -0.000002 0.000029				F 0.000000 0.000000 1.834167
	O -0.832137 -0.832137 0.832137				O -0.124594 -1.408900 0.000024				F 1.575116 0.000002 0.000030				F 0.000000 0.000000 -1.834167
	O 0.832137 -0.832137 -0.832137				O 1.282838 0.596493 0.000024				F 0.000001 -0.012769 1.537652				F 0.000000 1.834167 0.000000
	O -0.832137 0.832137 -0.832137								F 0.000003 -1.325377 -0.779855				F 0.000000 -1.834167 0.000000
									F -0.000001 1.338145 -0.757741				F -1.834167 0.000000 0.000000
													F 1.834167 0.000000 0.000000
	BrO4-:				SeO3				AsF5:
	O 0.929007 0.929007 0.929007				Se 0.000062 0.000199 -0.000058				As 0.000004 0.000000 -0.000011				XeF6:
	Br 0.000000 0.000000 0.000000				O -1.313864 0.887691 0.000082				F -1.698116 0.000002 -0.000009				Xe 0.000000 0.000000 0.000000
	O -0.929007 -0.929007 0.929007				O -0.112901 -1.581008 0.000082				F 1.698115 -0.000005 0.000004				F 0.000000 0.000000 1.920350
	O 0.929007 -0.929007 -0.929007				O 1.426501 0.692469 0.000082				F -0.000013 -0.006082 1.676003				F 0.000000 0.000000 -1.920350
	O -0.929007 0.929007 -0.929007								F -0.000004 -1.448474 -0.843246				F 0.000000 1.920350 0.000000
									F 0.000005 1.454559 -0.832711				F 0.000000 -1.920350 0.000000
													F -1.920350 0.000000 0.000000
	IO4-				TeO3:				SbF5:				F 1.920350 0.000000 0.000000
	O 1.019695 1.019695 1.019695				Te -0.000063 -0.000011 -0.000270				Sb 0.000005 -0.000046 0.000004
	I 0.000000 0.000000 0.000000				O -0.746981 -1.605464 0.000586				F -1.855151 0.000004 0.000021
	O -1.019695 -1.019695 1.019695				O 1.764303 0.155844 0.000586				F 1.855141 -0.000002 0.000020
	O 1.019695 -1.019695 -1.019695				O -1.016911 1.449691 0.000586				F -0.000010 -1.845079 0.080434
	O -1.019695 1.019695 -1.019695								F -0.000005 0.852986 -1.638014
									F -0.000002 0.992354 1.557518
	AtO4-:				PoO3:
	O 1.087782 1.087782 1.087782				Po 0.000010 0.000069 0.000046
	At 0.000000 0.000000 0.000000				O -1.620812 0.962023 -0.000162
	O -1.087782 -1.087782 1.087782				O 1.643994 0.921769 -0.000162
	O 1.087782 -1.087782 -1.087782				O -0.023282 -1.884513 -0.000162
	O -1.087782 1.087782 -1.087782
	ClO3-
	Cl 0.000000 0.000000 0.309892
	O -0.000000 1.379342 -0.219507
	O -1.194545 -0.689671 -0.219507
	O 1.194545 -0.689671 -0.219507
	BrO3-:
	Br 0.000000 0.000000 0.248042
	O -0.000000 1.521298 -0.361727
	O -1.317483 -0.760649 -0.361727
	O 1.317483 -0.760649 -0.361727
	IO3-:
	I 0.000000 0.000000 0.216250
	O -0.000000 1.646767 -0.477552
	O -1.426142 -0.823384 -0.477552
	O 1.426142 -0.823384 -0.477552
	AtO3-:
	At -0.000000 0.000000 0.164186
	O 0.000000 1.741486 -0.581493
	O -1.508171 -0.870743 -0.581493
	O 1.508171 -0.870743 -0.581493
	ClO2-:
	Cl 0.000000 0.000000 0.413429
	O 0.000000 1.301032 -0.439268
	O -0.000000 -1.301032 -0.439268
	BrO2-
	Br 0.000000 -0.000000 0.299513
	O -0.000000 1.416795 -0.655186
	O -0.000000 -1.416795 -0.655186
	IO2-:
	I 0.000000 -0.000000 0.249432
	O -0.000000 1.501698 -0.826243
	O -0.000000 -1.501698 -0.826243
	AtO2-:
	At 0.000000 -0.000000 0.182545
	O -0.000000 1.577477 -0.969769
	O -0.000000 -1.577477 -0.969769
	ClO-:
	Cl -0.000000 0.000000 0.534589
	O 0.000000 0.000000 -1.136001
	BrO-:
	Br 0.000000 0.000000 0.334875
	O -0.000000 -0.000000 -1.465077
	IO-:
	I -0.000000 0.000000 0.251885
	O 0.000000 0.000000 -1.668738
	AtO-:
	At -0.000000 -0.000000 0.173875
	O 0.000000 0.000000 -1.847421

## Sheet: Full G16 reference
	Gaussian 16 citation:
